# Supplementary material for: Effects of plasminogen activator inhibitor-1 deficiency on bone disorders and sarcopenia caused by adenine-induced renal dysfunction in mice
Source: PLoS One. 2024 Oct 10;19(10):e0311902. doi: 10.1371/journal.pone.0311902 (PMC11469609; doi:10.1371/journal.pone.0311902)
Supplement: S1 File — (XLSX) [file pone.0311902.s006.xlsx]

## Sheet: Fig 1
Fig 1B (Body weight, g)	Male				Female
	PAI-1 WT		PAI-1 KO		PAI-1 WT		PAI-1 KO
	Adenine (-)	Adenine (+)	Adenine (-)	Adenine (+)	Adenine (-)	Adenine (+)	Adenine (-)	Adenine (+)
No.1	29.3	23.8	29.8	23.3	25.6	22.5	24	22.2
No.2	31.2	24.6	29.1	23.5	25.4	25.3	23.8	22.9
No.3	30.7	19.3	28.9	23.5	26	24	24.3	21.9
No.4	33.9	22.9	32	24.2	27.3	24.2	24.5	23
No.5	30.1	21.1	31.4	24.8	26.7	24.9	26.2	23.2
No.6	31.2	21.2	34.6	20.6	28	25.1	24.6	22.9
No.7	30	23	30.3	22.1	27.2	24.2	25.4	23.3
No.8	31.3	24.4	33.6	20.7	28.4	25.5	26.3	22.7
average	30.9625	22.5375	31.2125	22.8375	26.825	24.4625	24.8875	22.7625
SEM	0.488415	0.654637	0.737621	0.549655	0.388564	0.34275	0.341445	0.171065
Fig 1C (Food intake, g)	Male				Female
	PAI-1 WT		PAI-1 KO		PAI-1 WT		PAI-1 KO
	Adenine (-)	Adenine (+)	Adenine (-)	Adenine (+)	Adenine (-)	Adenine (+)	Adenine (-)	Adenine (+)
No.1	3.15	2.6	3.7	2.8	4.41429	3.01429	3.84286	3.71429
No.2	3.35	2.95	2.75	2.6	4.14286	3.34286	4.17143	3.74286
No.3	4.05	1.7	3.35	2.65	4.35714	3.51429	4.5	3.7
No.4	3.9	3.15	4.05	2.85	4.07143	3.47143	4.14286	3.52857
No.5	4.05	2.35	3.95	2.4	4.3	3.68333	4.45714	3.21429
No.6	3.6	2.35	3.8	2.1	4.05714	3.63333	4.6	3.16667
No.7	3.5	2.4	4.45	2.6	3.78333	3.36667	3.66667	3.35
No.8	3.6	2.6	4.05	2.15	4.45	3.96667	3.95	3.35
average	3.65	2.5125	3.7625	2.51875	4.19702	3.49911	4.16637	3.47083
SEM	0.115728	0.154616	0.18292	0.0986233	0.0798276	0.0989742	0.118446	0.0820118
Fig 1D (BUN, mg/dL)	Male				Female
	PAI-1 WT		PAI-1 KO		PAI-1 WT		PAI-1 KO
	Adenine (-)	Adenine (+)	Adenine (-)	Adenine (+)	Adenine (-)	Adenine (+)	Adenine (-)	Adenine (+)
No.1	30.0775	88.6737	36.6337	104.245	35.6556	68.0456	34.5156	67.3101
No.2	34.421	84.1663	44.4192	72.3242	28.5397	63.4487	48.1407	99.3041
No.3	38.2318	153.949	45.6485	89.4933	25.4874	77.2392	39.5905	60.4148
No.4	36.0191	97.3198	47.2056	93.509	36.8692	54.4389	32.4562	69.7924
No.5	41.8787	135.018	44.3782	110.473	44.0586	53.4841	29.4958	52.3243
No.6	40.1987	125.061	43.1899	157.514	35.2143	65.0362	30.2675	59.2116
No.7	36.3469	109.408	40.9362	102.483	26.2097	61.0561	28.6949	72.7053
No.8	32.8639	117.275	37.6171	123.545	32.5003	52.9016	27.8018	58.0467
average	36.2547	113.859	42.5035	106.698	33.0668	61.9563	33.8704	67.3887
SEM	1.36392	8.45301	1.33927	9.01946	2.20339	2.96843	2.44404	5.14496
Fig 1E (serum creatinin, mg/dL)	Male				Female
	PAI-1 WT		PAI-1 KO		PAI-1 WT		PAI-1 KO
	Adenine (-)	Adenine (+)	Adenine (-)	Adenine (+)	Adenine (-)	Adenine (+)	Adenine (-)	Adenine (+)
No.1	0.4022	1.0752	0.557	1.0574	0.5928	0.9323	0.4439	0.7834
No.2	0.6642	1.0157	0.4975	1.7007	0.4558	0.7119	0.5153	0.8072
No.3	0.4379	1.1884	0.6225	0.9442	0.5213	0.7834	0.5153	0.7298
No.4	0.5213	1.0097	0.5749	1.1288	0.4558	0.9859	0.5094	0.6404
No.5	0.4975	1.4088	0.4915	1.3254	0.6285	0.8787	0.4319	0.4915
No.6	0.5213	1.0276	0.6106	1.248	0.5034	0.8906	0.694	0.7715
No.7	0.3664	0.8012	0.4736	1.0038	0.5511	1.0157	0.4915	0.9323
No.8	0.5332	1.111	0.426	1.0455	0.7238	0.8787	0.7953	0.7953
average	0.493	1.0797	0.5317	1.18173	0.554063	0.88465	0.549575	0.743925
SEM	0.0326933	0.0612948	0.0247523	0.0865263	0.0324071	0.0353292	0.0450377	0.0461136
Fig 1F (serum calcium, mg/dL)	Male				Female
	PAI-1 WT		PAI-1 KO		PAI-1 WT		PAI-1 KO
	Adenine (-)	Adenine (+)	Adenine (-)	Adenine (+)	Adenine (-)	Adenine (+)	Adenine (-)	Adenine (+)
No.1	6.4859	7.5801	5.6515	10.4139	6.4387	6.2261	6.6355	7.7454
No.2	5.9191	6.541	6.3521	7.9579	5.8325	6.5174	6.2104	7.643
No.3	5.3602	8.3515	9.0521	6.9582	6.4938	6.4859	6.0844	8.2728
No.4	5.6357	8.0681	6.234	8.7293	6.3757	8.997	6.7693	7.5564
No.5	5.9821	10.7602	7.462	8.6191	7.1392	7.029	7.6037	7.0684
No.6	6.297	8.0524	6.2497	7.5722	6.1317	6.9975	6.171	7.8241
No.7	5.8247	8.0524	6.2891	8.7057	7.2888	7.3596	7.7532	8.5168
No.8	6.3836	8.3594	5.8011	8.4302	6.3836	6.8795	7.2258	7.8319
average	5.98604	8.22064	6.63645	8.42331	6.5105	7.0615	6.80666	7.80735
SEM	0.136901	0.418268	0.394106	0.360103	0.171334	0.304682	0.23218	0.15588
Fig 1G (serum phosphorus, mg/dL)	Male				Female
	PAI-1 WT		PAI-1 KO		PAI-1 WT		PAI-1 KO
	Adenine (-)	Adenine (+)	Adenine (-)	Adenine (+)	Adenine (-)	Adenine (+)	Adenine (-)	Adenine (+)
No.1	9.2235	20.8889	6.1052	22.1379	6.3501	6.8317	6.7337	8.4889
No.2	11.0358	18.2277	9.6154	17.3705	6.3093	8.9542	8.7664	12.1868
No.3	8.1133	12.5134	10.6521	26.742	4.9541	12.4236	13.4848	12.497
No.4	7.7542	15.6317	7.9011	20.1052	5.0603	15.0358	11.2317	9.0848
No.5	5.199	16.6848	9.8929	15.5583	10.9542	10.9705	12.8481	10.0154
No.6	9.9827	12.0399	9.044	10.8236	9.3378	11.6399	10.5705	16.3175
No.7	6.3419	11.4521	11.4195	12.4481	9.0113	14.693	13.1338	14.4072
No.8	7.0113	10.2685	6.9868	12.5787	9.9338	12.8725	15.9991	11.9256
average	8.08271	14.7134	8.95213	17.2205	7.73886	11.6776	11.596	11.8654
SEM	0.684459	1.32016	0.64619	1.94197	0.826284	0.979755	1.03268	0.93868
Fig 1H (serum PTH, pg/dL)	Male				Female
	PAI-1 WT		PAI-1 KO		PAI-1 WT		PAI-1 KO
	Adenine (-)	Adenine (+)	Adenine (-)	Adenine (+)	Adenine (-)	Adenine (+)	Adenine (-)	Adenine (+)
No.1	15.388	20.9366	26.6914	21.8129	27.4011	36.9022	35.9527	41.5124
No.2	17.1154	15.9164	23.6096	18.989	36.7035	34.1312	40.0821	34.449
No.3	24.364	19.108	21.2511	23.1589	26.8161	33.0867	34.9699	67.9399
No.4	14.0249	17.0631	34.9142	34.7475	31.4044	33.2144	39.5659	43.8008
No.5	12.0521	17.9798	18.9471	19.8392	25.2892	30.9703	37.2315	32.8432
No.6	17.9123	20.7583	24.5971	28.0608	26.5583	25.2467	38.1156	39.7667
No.7	16.2574	23.9847	18.9193	26.1796	26.7716	56.0768	38.2001	43.8698
No.8	21.041	25.6494	35.9413	35.6791	29.6501	43.6075	37.5519	42.6279
average	17.2694	20.1745	25.6089	26.0584	28.8243	36.6545	37.7087	43.3512
SEM	1.38426	1.18909	2.34391	2.26451	1.31831	3.32472	0.602464	3.8067

## Sheet: Fig 2
Fig 2A (Grip strength, g)	Male				Female
	PAI-1 WT		PAI-1 KO		PAI-1 WT		PAI-1 KO
	Adenine (-)	Adenine (+)	Adenine (-)	Adenine (+)	Adenine (-)	Adenine (+)	Adenine (-)	Adenine (+)
No.1	185.4	133.6	201.6	148.4	126.8	94.2	125	87.8
No.2	178.8	139.2	185	134.6	121.6	96.4	123.6	84
No.3	214.8	153	198.6	126	122	93.6	125.6	99
No.4	192	150.6	198.6	135.6	120	77.6	130.2	89.2
No.5	190.4	135.2	200	139.8	116.2	94.2	125.6	85.8
No.6	178	138.8	186.6	118.6	106	97.6	126.8	90.4
No.7	189.2	136.4	194.2	126.6	120.6	99	126.2	95.8
No.8	201.6	136.2	181.2	132.2	119	93.2	127.6	97.4
average	191.275	140.375	193.225	132.725	119.025	93.225	126.325	91.175
SEM	4.29284	2.58331	2.77397	3.24608	2.14224	2.34808	0.695842	1.97138
Fig 2B (Muscle mass in the whole body, g)	Male				Female
	PAI-1 WT		PAI-1 KO		PAI-1 WT		PAI-1 KO
	Adenine (-)	Adenine (+)	Adenine (-)	Adenine (+)	Adenine (-)	Adenine (+)	Adenine (-)	Adenine (+)
No.1	22.8407	17.8067	22.6837	16.6478	20.4528	17.0515	19.5841	17.9162
No.2	23.3054	17.6707	21.401	17.0062	20.1526	20.7004	20.3585	18.3515
No.3	23.8326	14.455	21.3088	16.3653	20.6693	18.8348	19.007	17.5831
No.4	24.0083	17.3717	22.6923	17.9314	20.6061	19.5503	19.2447	17.6338
No.5	23.5574	16.1954	24.0394	18.1283	21.2658	20.0665	20.3854	17.7548
No.6	24.4981	15.7822	25.4712	14.8216	20.905	18.9953	20.214	16.2736
No.7	23.307	16.7199	23.6014	16.8324	19.8492	17.4462	19.4523	18.5956
No.8	24.4122	16.6294	24.1543	14.7868	20.9884	19.3927	20.8187	17.367
average	23.7202	16.5789	23.169	16.565	20.6112	19.0047	19.8831	17.6844
SEM	0.203649	0.392868	0.5047	0.439672	0.16238	0.437602	0.228086	0.247774
Fig 2C (Muscle mass in the lower limbs, g)	Male				Female
	PAI-1 WT		PAI-1 KO		PAI-1 WT		PAI-1 KO
	Adenine (-)	Adenine (+)	Adenine (-)	Adenine (+)	Adenine (-)	Adenine (+)	Adenine (-)	Adenine (+)
No.1	0.361282	0.284494	0.373625	0.271864	0.327562	0.274195	0.316916	0.277894
No.2	0.385133	0.278666	0.35232	0.288089	0.326748	0.294929	0.319181	0.266853
No.3	0.371516	0.225406	0.37037	0.273259	0.330604	0.284026	0.326879	0.271544
No.4	0.401334	0.283924	0.382051	0.294683	0.354761	0.293955	0.302671	0.277367
No.5	0.387062	0.243552	0.3751	0.302454	0.320111	0.282898	0.357364	0.279849
No.6	0.401181	0.2405	0.395339	0.22649	0.340141	0.280379	0.301502	0.256145
No.7	0.351496	0.267694	0.353786	0.284107	0.303384	0.264447	0.307155	0.289888
No.8	0.39001	0.25878	0.407468	0.24132	0.338124	0.288959	0.304344	0.269611
average	0.381127	0.260377	0.376257	0.272783	0.330179	0.282974	0.317002	0.273644
SEM	0.00641547	0.00782374	0.00667178	0.00931253	0.00535324	0.00360432	0.0065931	0.00355393
Fig 2D (Tissue weights of the GA muscle, mg)	Male				Female
	PAI-1 WT		PAI-1 KO		PAI-1 WT		PAI-1 KO
	Adenine (-)	Adenine (+)	Adenine (-)	Adenine (+)	Adenine (-)	Adenine (+)	Adenine (-)	Adenine (+)
No.1	128.5	111.5	134	103	114	102.5	109.5	100
No.2	135	107.5	130	109.5	112	112	111	102
No.3	132	82	124	106	119	107	109.5	105
No.4	137	101.5	138	113.5	116	113	113	105.5
No.5	130.5	89	130.5	114	118	103.5	118.5	98.5
No.6	130.5	85	138.5	83.5	122.5	104.5	109	102.5
No.7	127	103.5	134	101.5	110	102	112.5	105
No.8	129.5	97.5	129	90.5	114.5	102	110	106
average	131.25	97.1875	132.25	102.688	115.75	105.812	111.625	103.062
SEM	1.1764	3.81718	1.71652	3.82769	1.42051	1.57247	1.10901	0.97942
Fig 2E (Tissue weights of the soleus muscle, mg)	Male				Female
	PAI-1 WT		PAI-1 KO		PAI-1 WT		PAI-1 KO
	Adenine (-)	Adenine (+)	Adenine (-)	Adenine (+)	Adenine (-)	Adenine (+)	Adenine (-)	Adenine (+)
No.1	11	9.5	9	6.5	9	6.5	7	5.5
No.2	9	8.5	10	7.5	8.5	8	8	7.5
No.3	10.5	6.5	8.5	8.5	8.5	8.5	7.5	7.5
No.4	9	8	9.5	9	8	8.5	8	7.5
No.5	10	6.5	9	7.5	9	7	8.5	7.5
No.6	10	7.5	10.5	6.5	9.5	7	7.5	6.5
No.7	8.5	8	9.5	7	8	8.5	8.5	8
No.8	10	8	9.5	7.5	8	7.5	8	7.5
average	9.75	7.8125	9.4375	7.5	8.5625	7.6875	7.875	7.1875
SEM	0.298807	0.352763	0.220339	0.313392	0.199049	0.282487	0.182981	0.282487
Fig 2F (Tissue weights of the TA muscle, mg)	Male				Female
	PAI-1 WT		PAI-1 KO		PAI-1 WT		PAI-1 KO
	Adenine (-)	Adenine (+)	Adenine (-)	Adenine (+)	Adenine (-)	Adenine (+)	Adenine (-)	Adenine (+)
No.1	49	44.5	53.5	41	46	40.5	45.5	42
No.2	52.5	42.5	49	42.5	45	47.5	47	40.5
No.3	51.5	34.5	52.5	45	47	44.5	47.5	45
No.4	50.5	43	53.5	43	47.5	46.5	48.5	42.5
No.5	51.5	37	50.5	47	47	41.5	47	43
No.6	52	34.5	54	37.5	51.5	45	45.5	43
No.7	47.5	44	51	41	44.5	44.5	49.5	46.5
No.8	54	40.5	51.5	38	50.5	44	45.5	44.5
average	51.0625	40.0625	51.9375	41.875	47.375	44.25	47	43.375
SEM	0.722332	1.47126	0.615554	1.14467	0.875	0.823754	0.526104	0.666481

## Sheet: Fig 3
Fig 3A (Trabecular BMD, mg/cm3)	Male				Female
	PAI-1 WT		PAI-1 KO		PAI-1 WT		PAI-1 KO
	Adenine (-)	Adenine (+)	Adenine (-)	Adenine (+)	Adenine (-)	Adenine (+)	Adenine (-)	Adenine (+)
No.1	159.84	151.5	125.33	81.04	113.59	84.87	75.63	111.37
No.2	156.02	92.13	137.03	81.25	92.87	139.11	99.07	159.92
No.3	159.31	101.27	166.89	120.74	100.73	103.96	118.55	148.24
No.4	156.56	119.3	140.2	96.27	91.25	135.65	113.9	141.05
No.5	112.41	102.23	161.36	88.03	96.72	135.83	130.12	127.46
No.6	151.75	152.24	135.6	92.09	123.68	133.7	94.38	116.58
No.7	114.74	116.5	146.94	55.9	110.68	89.54	114.86	119.75
No.8	129.54	129.71	150.87	87.32	129.45	109.97	72.86	117.59
average	142.521	120.61	145.528	87.83	107.371	116.579	102.421	130.245
SEM	7.18788	7.99446	4.90016	6.38312	5.05471	7.87692	7.29649	6.18498
Fig 3B (BV/TV, %)	Male				Female
	PAI-1 WT		PAI-1 KO		PAI-1 WT		PAI-1 KO
	Adenine (-)	Adenine (+)	Adenine (-)	Adenine (+)	Adenine (-)	Adenine (+)	Adenine (-)	Adenine (+)
No.1	17.55	17.93	14.27	10.93	10.01	6.95	5.52	11.17
No.2	17.19	11.25	15.85	10.9	7.03	12.77	8.57	16.16
No.3	18.33	12.64	18.42	14.27	8.47	8.72	10.15	14.63
No.4	17.48	14.32	15.37	12.06	7.93	12.71	9.98	14.28
No.5	12.13	11.5	18.92	11.9	7.12	13.7	11.35	11.67
No.6	16.36	20.55	17.21	14.05	10.94	12.8	8.08	11.66
No.7	14.05	15.37	16.98	8.16	10.19	7.34	11.09	11.1
No.8	13.93	17.45	16.28	11.78	12.61	9.74	5.44	11.14
average	15.8775	15.1263	16.6625	11.7562	9.2875	10.5912	8.7725	12.7262
SEM	0.785036	1.17825	0.547507	0.681943	0.69964	0.962089	0.819132	0.702856
Fig 3C (Tb.N, 1/mm)	Male				Female
	PAI-1 WT		PAI-1 KO		PAI-1 WT		PAI-1 KO
	Adenine (-)	Adenine (+)	Adenine (-)	Adenine (+)	Adenine (-)	Adenine (+)	Adenine (-)	Adenine (+)
No.1	2.7068	1.92332	2.17255	1.50849	1.46944	1.11088	0.897185	1.46154
No.2	2.41575	1.60183	2.28472	1.43677	1.0564	1.75271	1.15581	1.99733
No.3	2.84391	1.73733	2.44638	1.79338	1.31665	1.20659	1.41428	1.71778
No.4	2.51596	1.87389	2.23206	1.60474	1.27263	1.54969	1.33335	1.77536
No.5	1.78311	1.62821	2.63451	1.78096	0.973254	1.74871	1.43266	1.40081
No.6	2.38187	2.16067	2.42913	1.75859	1.56879	1.79465	1.24781	1.54235
No.7	2.14324	2.0519	2.3976	1.21966	1.43555	1.0827	1.531	1.47966
No.8	2.22435	2.05842	2.34428	1.52974	1.48036	1.3473	0.878785	1.39159
average	2.37688	1.87945	2.36765	1.57904	1.32164	1.44915	1.23636	1.5958
SEM	0.117888	0.0735822	0.0510538	0.0702559	0.0750302	0.106006	0.0861815	0.0758797
Fig 3D (Tb.Th, mm)	Male				Female
	PAI-1 WT		PAI-1 KO		PAI-1 WT		PAI-1 KO
	Adenine (-)	Adenine (+)	Adenine (-)	Adenine (+)	Adenine (-)	Adenine (+)	Adenine (-)	Adenine (+)
No.1	0.0603	0.0938	0.0571	0.0753	0.0842	0.0661	0.0769	0.0802
No.2	0.0668	0.0592	0.0641	0.0746	0.0753	0.0867	0.0747	0.0858
No.3	0.0606	0.0813	0.069	0.0677	0.0681	0.0748	0.0686	0.0861
No.4	0.0666	0.0712	0.0659	0.072	0.0669	0.0696	0.0702	0.0771
No.5	0.0722	0.0793	0.0663	0.0751	0.0873	0.0857	0.0895	0.0796
No.6	0.0654	0.087	0.062	0.0664	0.0815	0.0813	0.0678	0.0764
No.7	0.0663	0.072	0.0702	0.0713	0.0699	0.066	0.0745	0.0697
No.8	0.0686	0.0868	0.0614	0.0677	0.0806	0.073	0.078	0.0766
average	0.06585	0.078825	0.0645	0.0712625	0.076725	0.0754	0.075025	0.0789375
SEM	0.0013895	0.00389802	0.0015161	0.00127992	0.00275504	0.00293744	0.00246053	0.00189472
Fig 3E (Tb.Sp, mm)	Male				Female
	PAI-1 WT		PAI-1 KO		PAI-1 WT		PAI-1 KO
	Adenine (-)	Adenine (+)	Adenine (-)	Adenine (+)	Adenine (-)	Adenine (+)	Adenine (-)	Adenine (+)
No.1	0.1784	0.2016	0.1949	0.226	0.2238	0.2352	0.2503	0.2152
No.2	0.178	0.2247	0.175	0.2129	0.2573	0.2244	0.2572	0.2083
No.3	0.1679	0.2224	0.1781	0.2028	0.2323	0.2488	0.2173	0.2194
No.4	0.1739	0.2053	0.1908	0.2197	0.2375	0.2271	0.2493	0.2214
No.5	0.207	0.2158	0.1816	0.2031	0.2486	0.2147	0.2285	0.2381
No.6	0.176	0.1979	0.1909	0.2102	0.2308	0.2215	0.2271	0.2343
No.7	0.186	0.193	0.1788	0.2297	0.2339	0.218	0.2214	0.2365
No.8	0.1858	0.2047	0.1753	0.2141	0.2252	0.2429	0.24	0.2238
average	0.181625	0.208175	0.183175	0.214812	0.236175	0.229075	0.236388	0.224625
SEM	0.00419118	0.00408174	0.0027759	0.00347853	0.00406438	0.00428901	0.00525073	0.00380299

## Sheet: Fig 4
Fig 4A (CtTMD, mg/cm3)	Male				Female
	PAI-1 WT		PAI-1 KO		PAI-1 WT		PAI-1 KO
	Adenine (-)	Adenine (+)	Adenine (-)	Adenine (+)	Adenine (-)	Adenine (+)	Adenine (-)	Adenine (+)
No.1	1150.13	1073	1150.61	1064.62	1103.87	1055.98	1093.87	1059.69
No.2	1164.58	1061.99	1136.42	1051.77	1084.07	1072.37	1053.48	1045.05
No.3	1125.29	997.82	1183.31	1098.45	1094.06	1066.64	1122.81	1048.07
No.4	1137.48	1045.68	1157.78	1088.68	1105.19	1064.84	1115.17	1038.65
No.5	1181.75	1032.87	1132.95	1060.06	1095.6	997.49	1107.05	1023.42
No.6	1187.35	975.37	1101.5	1000.37	1078.75	1046.7	1057.98	997.22
No.7	1122.37	1036.82	1132.61	1098.38	1078.36	1026.91	1048.45	1028.46
No.8	1161.98	976.61	1125.83	1053.83	1078.05	1036.43	1054.74	1042.02
average	1153.87	1025.02	1140.13	1064.52	1089.74	1045.92	1081.69	1035.32
SEM	8.62965	13.2591	8.56123	11.4123	4.03213	8.84954	11.0133	6.74456
Fig 4B (Ct.Ar, mm2)	Male				Female
	PAI-1 WT		PAI-1 KO		PAI-1 WT		PAI-1 KO
	Adenine (-)	Adenine (+)	Adenine (-)	Adenine (+)	Adenine (-)	Adenine (+)	Adenine (-)	Adenine (+)
No.1	0.913295	0.750687	0.890395	0.679173	1.20772	0.891679	1.05156	0.930891
No.2	0.928528	0.706321	0.902787	0.733089	1.17453	1.04906	1.02189	1.00825
No.3	0.928387	0.616388	0.945591	0.786906	1.09639	1.02625	1.07719	0.924231
No.4	1.07062	0.740808	0.90781	0.764945	1.16635	1.12261	1.11477	0.950689
No.5	0.906775	0.637799	0.963442	0.680752	1.22229	1.09073	1.22474	1.15123
No.6	1.0172	0.645712	0.937823	0.597777	1.14643	1.06645	1.02026	0.867831
No.7	0.883325	0.787788	0.938038	0.708336	1.14541	1.11283	1.0288	0.902365
No.8	0.994819	0.738395	0.916692	0.688367	1.20912	1.03277	1.09528	0.917992
average	0.955369	0.702987	0.925322	0.704918	1.17103	1.04905	1.07931	0.956685
SEM	0.0229258	0.0220353	0.00875337	0.0207582	0.0148152	0.025729	0.0241909	0.0312258
Fig 4C (Ct.Th, mm)	Male				Female
	PAI-1 WT		PAI-1 KO		PAI-1 WT		PAI-1 KO
	Adenine (-)	Adenine (+)	Adenine (-)	Adenine (+)	Adenine (-)	Adenine (+)	Adenine (-)	Adenine (+)
No.1	0.198482	0.164554	0.182399	0.141236	0.26808	0.20496	0.241474	0.213936
No.2	0.202299	0.149905	0.189482	0.154982	0.263505	0.224258	0.222746	0.231108
No.3	0.188606	0.12788	0.197292	0.168756	0.237033	0.21449	0.250889	0.21699
No.4	0.199405	0.152003	0.187478	0.162858	0.243631	0.230211	0.26822	0.213265
No.5	0.19449	0.135884	0.191715	0.138065	0.267327	0.232759	0.284756	0.254127
No.6	0.204241	0.126164	0.176844	0.114181	0.249905	0.245408	0.227548	0.193554
No.7	0.180639	0.166623	0.202329	0.158111	0.251794	0.240851	0.226494	0.207974
No.8	0.205377	0.139169	0.192514	0.145135	0.256214	0.224614	0.248191	0.212085
average	0.196692	0.145273	0.190007	0.147916	0.254686	0.227194	0.24629	0.21788
SEM	0.00299509	0.00548929	0.00284078	0.0061221	0.00397395	0.00468538	0.00768345	0.00633857
Fig 4D (Ct.Po, %)	Male				Female
	PAI-1 WT		PAI-1 KO		PAI-1 WT		PAI-1 KO
	Adenine (-)	Adenine (+)	Adenine (-)	Adenine (+)	Adenine (-)	Adenine (+)	Adenine (-)	Adenine (+)
No.1	0.01	0.01	0.01	0.04	0.01	0.05	0.01	0.03
No.2	0.01	0.03	0	0.03	0.03	0.04	0	0.08
No.3	0	0.1	0	0.01	0.01	0.03	0	0.07
No.4	0.01	0.04	0.01	0.04	0.02	0.05	0.01	0.03
No.5	0.02	0.15	0.02	0.1	0.01	0.04	0.04	0.13
No.6	0.02	0.13	0.01	0.14	0	0.02	0.01	0.03
No.7	0.01	0.08	0.01	0.05	0.01	0.05	0.02	0.04
No.8	0.01	0.14	0.01	0.03	0.02	0.01	0.03	0.04
average	0.01125	0.085	0.00875	0.055	0.01375	0.03625	0.015	0.05625
SEM	0.00226582	0.0189925	0.00226582	0.0152362	0.00323899	0.0053243	0.005	0.0125268
Fig 4E (Tt.Ar, mm2)	Male				Female
	PAI-1 WT		PAI-1 KO		PAI-1 WT		PAI-1 KO
	Adenine (-)	Adenine (+)	Adenine (-)	Adenine (+)	Adenine (-)	Adenine (+)	Adenine (-)	Adenine (+)
No.1	2.17566	2.05369	2.37482	2.19621	2.27865	1.98706	2.08348	2.00872
No.2	2.17781	2.14015	2.28747	2.16689	2.22522	2.30735	2.22987	2.06683
No.3	2.42312	2.1722	2.3346	2.14911	2.29649	2.37201	2.05729	1.94457
No.4	2.86366	2.28076	2.35009	2.16064	2.45479	2.50038	1.99158	2.09792
No.5	2.21717	2.09176	2.52299	2.29574	2.33212	2.33983	2.14959	2.26365
No.6	2.51765	2.42403	2.73508	2.49379	2.29794	2.08841	2.15305	2.06655
No.7	2.37202	2.19664	2.21621	1.97314	2.27256	2.30432	2.20021	1.98561
No.8	2.40017	2.63191	2.29611	2.15443	2.43029	2.24451	2.14946	1.98964
average	2.39341	2.24889	2.38967	2.19874	2.32351	2.26799	2.12681	2.05293
SEM	0.080502	0.0683513	0.0584303	0.0524842	0.0281462	0.0574103	0.0276215	0.0351123
Fig 4F (Ct.Ar/Tt.Ar, %)	Male				Female
	PAI-1 WT		PAI-1 KO		PAI-1 WT		PAI-1 KO
	Adenine (-)	Adenine (+)	Adenine (-)	Adenine (+)	Adenine (-)	Adenine (+)	Adenine (-)	Adenine (+)
No.1	42.0373	36.5755	37.5977	30.9412	53.0549	44.8959	50.5211	46.3486
No.2	42.7168	33.0373	39.4964	33.8508	52.8215	45.4797	45.9166	48.8629
No.3	38.3565	28.3825	40.5592	36.6593	47.7708	43.2687	52.4132	47.5486
No.4	37.4215	32.4951	38.6687	35.4313	47.5359	44.9516	56.0298	45.3928
No.5	40.9669	30.5325	38.2265	29.717	52.4343	46.6712	57.0018	50.8708
No.6	40.4359	26.6619	34.3187	23.9908	49.9107	51.1404	47.4267	42.045
No.7	37.2768	35.8865	42.3948	35.9455	50.4482	48.3368	46.8189	45.4762
No.8	41.4899	28.1115	39.9979	32.0021	49.7788	46.0811	51.008	46.2028
average	40.0877	31.4604	38.9075	32.3173	50.4694	46.3532	50.892	46.5935
SEM	0.750957	1.29482	0.842177	1.47691	0.764797	0.859741	1.46108	0.925335

## Sheet: S Figure
S1-3 Figure	Male											Female
	Body weight	Body weight change	PTH	muscle body	muscle hind limb	grip strength	BMD	BV/TV	CtBMD	Ct.Ar	Ct,Th	Body weight	Body weight change	PTH	muscle body	muscle hind limb	grip strength	BMD	BV/TV	CtBMD	Ct.Ar	Ct,Th
PAI-1 WT Adenine(-)	29.3	0.5	15.388	22.8407	0.361282	185.4	159.84	17.55	1150.13	0.913295	0.198482	25.6	1.8	27.4011	20.4528	0.327562	126.8	113.59	10.01	1103.87	1.20772	0.26808
	31.2	2.4	17.1154	23.3054	0.385133	178.8	156.02	17.19	1164.58	0.928528	0.202299	25.4	1.6	36.7035	20.1526	0.326748	121.6	92.87	7.03	1084.07	1.17453	0.263505
	30.7	0	24.364	23.8326	0.371516	214.8	159.31	18.33	1125.29	0.928387	0.188606	26	1.4	26.8161	20.6693	0.330604	122	100.73	8.47	1094.06	1.09639	0.237033
	33.9	2.1	14.0249	24.0083	0.401334	192	156.56	17.48	1137.48	1.07062	0.199405	27.3	2.6	31.4044	20.6061	0.354761	120	91.25	7.93	1105.19	1.16635	0.243631
	30.1	2.7	12.0521	23.5574	0.387062	190.4	112.41	12.13	1181.75	0.906775	0.19449	26.7	1.5	25.2892	21.2658	0.320111	116.2	96.72	7.12	1095.6	1.22229	0.267327
	31.2	1.1	17.9123	24.4981	0.401181	178	151.75	16.36	1187.35	1.0172	0.204241	28	2.2	26.5583	20.905	0.340141	106	123.68	10.94	1078.75	1.14643	0.249905
	30	1.6	16.2574	23.307	0.351496	189.2	114.74	14.05	1122.37	0.883325	0.180639	27.2	2.6	26.7716	19.8492	0.303384	120.6	110.68	10.19	1078.36	1.14541	0.251794
	31.3	1.7	21.041	24.4122	0.39001	201.6	129.54	13.93	1161.98	0.994819	0.205377	28.4	2.9	29.6501	20.9884	0.338124	119	129.45	12.61	1078.05	1.20912	0.256214
PAI-1 WT Adenine(+)	23.8	-4.3	20.9366	17.8067	0.284494	133.6	151.5	17.93	1073	0.750687	0.164554	22.5	1.9	36.9022	17.0515	0.274195	94.2	84.87	6.95	1055.98	0.891679	0.20496
	24.6	-5.1	15.9164	17.6707	0.278666	139.2	92.13	11.25	1061.99	0.706321	0.149905	25.3	1.1	34.1312	20.7004	0.294929	96.4	139.11	12.77	1072.37	1.04906	0.224258
	19.3	-9.8	19.108	14.455	0.225406	153	101.27	12.64	997.82	0.616388	0.12788	24	1.4	33.0867	18.8348	0.284026	93.6	103.96	8.72	1066.64	1.02625	0.21449
	22.9	-7.1	17.0631	17.3717	0.283924	150.6	119.3	14.32	1045.68	0.740808	0.152003	24.2	1.2	33.2144	19.5503	0.293955	77.6	135.65	12.71	1064.84	1.12261	0.230211
	21.1	-6	17.9798	16.1954	0.243552	135.2	102.23	11.5	1032.87	0.637799	0.135884	24.9	1.9	30.9703	20.0665	0.282898	94.2	135.83	13.7	997.49	1.09073	0.232759
	21.2	-7.4	20.7583	15.7822	0.2405	138.8	152.24	20.55	975.37	0.645712	0.126164	25.1	2	25.2467	18.9953	0.280379	97.6	133.7	12.8	1046.7	1.06645	0.245408
	23	-5.7	23.9847	16.7199	0.267694	136.4	116.5	15.37	1036.82	0.787788	0.166623	24.2	2	56.0768	17.4462	0.264447	99	89.54	7.34	1026.91	1.11283	0.240851
	24.4	-7	25.6494	16.6294	0.25878	136.2	129.71	17.45	976.61	0.738395	0.139169	25.5	3	43.6075	19.3927	0.288959	93.2	109.97	9.74	1036.43	1.03277	0.224614
PAI-1 KO Adenine(-)	29.8	2.8	26.6914	22.6837	0.373625	201.6	125.33	14.27	1150.61	0.890395	0.182399	24	-0.9	35.9527	19.5841	0.316916	125	75.63	5.52	1093.87	1.05156	0.241474
	29.1	1.6	23.6096	21.401	0.35232	185	137.03	15.85	1136.42	0.902787	0.189482	23.8	0.8	40.0821	20.3585	0.319181	123.6	99.07	8.57	1053.48	1.02189	0.222746
	28.9	1.2	21.2511	21.3088	0.37037	198.6	166.89	18.42	1183.31	0.945591	0.197292	24.3	-1.1	34.9699	19.007	0.326879	125.6	118.55	10.15	1122.81	1.07719	0.250889
	32	3	34.9142	22.6923	0.382051	198.6	140.2	15.37	1157.78	0.90781	0.187478	24.5	-0.9	39.5659	19.2447	0.302671	130.2	113.9	9.98	1115.17	1.11477	0.26822
	31.4	-0.4	18.9471	24.0394	0.3751	200	161.36	18.92	1132.95	0.963442	0.191715	26.2	-0.3	37.2315	20.3854	0.357364	125.6	130.12	11.35	1107.05	1.22474	0.284756
	34.6	1.2	24.5971	25.4712	0.395339	186.6	135.6	17.21	1101.5	0.937823	0.176844	24.6	1.5	38.1156	20.214	0.301502	126.8	94.38	8.08	1057.98	1.02026	0.227548
	30.3	0.9	18.9193	23.6014	0.353786	194.2	146.94	16.98	1132.61	0.938038	0.202329	25.4	1.4	38.2001	19.4523	0.307155	126.2	114.86	11.09	1048.45	1.0288	0.226494
	33.6	3.2	35.9413	24.1543	0.407468	181.2	150.87	16.28	1125.83	0.916692	0.192514	26.3	0	37.5519	20.8187	0.304344	127.6	72.86	5.44	1054.74	1.09528	0.248191
PAI-1 KO Adenine(+)	23.3	-3.7	21.8129	16.6478	0.271864	148.4	81.04	10.93	1064.62	0.679173	0.141236	22.2	0.5	41.5124	17.9162	0.277894	87.8	111.37	11.17	1059.69	0.930891	0.213936
	23.5	-3.6	18.989	17.0062	0.288089	134.6	81.25	10.9	1051.77	0.733089	0.154982	22.9	0.8	34.449	18.3515	0.266853	84	159.92	16.16	1045.05	1.00825	0.231108
	23.5	-4.4	23.1589	16.3653	0.273259	126	120.74	14.27	1098.45	0.786906	0.168756	21.9	-0.7	67.9399	17.5831	0.271544	99	148.24	14.63	1048.07	0.924231	0.21699
	24.2	-4.4	34.7475	17.9314	0.294683	135.6	96.27	12.06	1088.68	0.764945	0.162858	23	0.2	43.8008	17.6338	0.277367	89.2	141.05	14.28	1038.65	0.950689	0.213265
	24.8	-7.7	19.8392	18.1283	0.302454	139.8	88.03	11.9	1060.06	0.680752	0.138065	23.2	-1.3	32.8432	17.7548	0.279849	85.8	127.46	11.67	1023.42	1.15123	0.254127
	20.6	-12	28.0608	14.8216	0.22649	118.6	92.09	14.05	1000.37	0.597777	0.114181	22.9	-0.3	39.7667	16.2736	0.256145	90.4	116.58	11.66	997.22	0.867831	0.193554
	22.1	-4.9	26.1796	16.8324	0.284107	126.6	55.9	8.16	1098.38	0.708336	0.158111	23.3	-0.4	43.8698	18.5956	0.289888	95.8	119.75	11.1	1028.46	0.902365	0.207974
	20.7	-9.4	35.6791	14.7868	0.24132	132.2	87.32	11.78	1053.83	0.688367	0.145135	22.7	-2	42.6279	17.367	0.269611	97.4	117.59	11.14	1042.02	0.917992	0.212085
